# Supplementary material for: Effects of different separation methods on the physical and functional properties of extracellular vesicles
Source: PLoS One. 2020 Jul 7;15(7):e0235793. doi: 10.1371/journal.pone.0235793 (PMC7340315; doi:10.1371/journal.pone.0235793)
Supplement: S1 Dataset — (XLSX) [file pone.0235793.s003.xlsx]

## Sheet: Sheet1
	Fig.#	Mean	S.D	biological replicates	technical replicates	Statistical method used	P value
	Fig 2A
	Mock-HUVEC					One way ANOVA	< 0.0001
	DC	2.36667e+09	1.1547e+08	3	2
	IN	8800000000	3.60555e+08	3	2	Student t-test with DC	p=0.00051
	eLute	6.56667e+09	3.05505e+08	3	2	Student t-test with DC	p=0.00301
	eDisc	8.96667e+09	1.52753e+08	3	2	Student t-test with DC	p=0.0005
	KSHV-HUVEC					One way ANOVA
	DC	4.33333e+09	2.88675e+08	3	2
	IN	1.13333e+10	5.7735e+08	3	2	Student t-test with DC	p=0.0017
	eLute	4.73333e+09	1.52753e+08	3	2	Student t-test with DC	p=0.07418
	eDisc	2.46667e+10	5.7735e+08	3	2	Student t-test with DC	p=0.00047
	Fig 2B
	Mock-HUVEC					One way ANOVA	< 0.0001
	DC	134.433	1.85562	3	2
	IN	121.533	3.65559	3	2	Student t-test with DC	p=0.00275
	eLute	173.5	1.498	3	2	Student t-test with DC	p=0.000155
	eDisc	120.567	2.32	3	2	Student t-test with DC	p=0.00035
	KSHV-HUVEC					One way ANOVA	< 0.0001
	DC	140.433	2.79344	3	2
	IN	126.133	1.36504	3	2	Student t-test with DC	p=0.000673
	eLute	170.367	3.05341	3	2	Student t-test with DC	p=0.000117
	eDisc	127.1	1.50997	3	2	Student t-test with DC	p=0.000949
	Fig 3A
	Mock-HUVEC					One way ANOVA	< 0.0001
	DC	47.1875	0.541266	3	2
	IN	36.6667	0.360844	3	2	Student t-test with DC	p=0.00092
	eLute	15.4167	0.360844	3	2	Student t-test with DC	p=5.3748E-06
	eDisc	29.7917	0.360844	3	2	Student t-test with DC	p=0.00001
	KSHV-HUVEC					One way ANOVA	< 0.0001
	DC	73.9583	0.360844	3	2
	IN	80	0.625	3	2	Student t-test with DC	p=0.00236
	eLute	20	0.625	3	2	Student t-test with DC	p=0.00005
	eDisc	42.7083	0.721688	3	2	Student t-test with DC	p=0.0002
	Fig 3B
	Mock-HUVEC GAPDH					One way ANOVA	< 0.0001
	DC	31.7967	0.0971253	3	2
	IN	31.82	0.230723	3	2	Student t-test with DC	p=0.74427
	eLute	31.7733	0.353883	3	2	Student t-test with DC	p=0.72518
	eDisc	31.7667	0.148436	3	2	Student t-test with DC	p=0.54601
	Mock-HUVEC beta-actin					One way ANOVA	< 0.0001
	DC	30.5833	0.0960902	3	2
	IN	30.66	0.216333	3	2	Student t-test with DC	p=0.56894
	eLute	30.6933	0.220076	3	2	Student t-test with DC	p=0.60689
	eDisc	30.87	0.13	3	2	Student t-test with DC	p=0.10005
	KSHV-HUVEC GAPDH					One way ANOVA	< 0.0001
	DC	31.5467	0.0832666	3	2
	IN	31.5133	0.219393	3	2	Student t-test with DC	p=0.40888
	eLute	31.5733	0.104083	3	2	Student t-test with DC	p=0.05306
	eDisc	31.4633	0.166533	3	2	Student t-test with DC	p=0.24074
	KSHV-HUVEC beta-actin					One way ANOVA	< 0.0001
	DC	30.84	0.153948	3	2
	IN	30.7633	0.245017	3	2	Student t-test with DC	p=0.33506
	eLute	30.76	0.3245	3	2	Student t-test with DC	p=0.35964
	eDisc	30.8933	0.361156	3	2	Student t-test with DC	p=0.41276
	Fig 3C
	Mock-HUVEC U6					One way ANOVA	< 0.0001
	DC	33.0867	0.759561	3	2
	IN	30.24	0.145717	3	2	Student t-test with DC	p=0.00846
	eLute	32.5467	0.756593	3	2	Student t-test with DC	p=0.33652
	eDisc	30.0633	0.366106	3	2	Student t-test with DC	p=0.00677
	KSHV-HUVEC U6					One way ANOVA	< 0.0001
	DC	34.8767	0.0152753	3	2
	IN	29.7567	0.483356	3	2	Student t-test with DC	p=0.11407
	eLute	34.57	0.228692	3	2	Student t-test with DC	p=0.00749
	eDisc	28.8667	0.380832	3	2	Student t-test with DC	p=0.02233
	Fig 3D
	Mock-HUVEC miR20a					One way ANOVA	< 0.0001
	DC	38.3033	0.430155	3	2
	IN	34.4633	0.0212132	3	2	Student t-test with DC	p=0.00697
	eLute	38.1033	0.283784	3	2	Student t-test with DC	p=0.03643
	eDisc	34.6233	0.109697	3	2	Student t-test with DC	p=0.00395
	KSHV-HUVEC miR20a					One way ANOVA	< 0.0001
	DC	36.8033	0.150444	3	2
	IN	36.0733	0.276466	3	2	Student t-test with DC	p=0.00056
	eLute	38.22	0.255343	3	2	Student t-test with DC	p=0.08447
	eDisc	35.4133	0.011547	3	2	Student t-test with DC	p=0.00017
	Fig 4A
	Mock-HUVEC GAPDH					One way ANOVA	< 0.0001
	DC	31.04	0.230867	3	2
	IN	28.11	0.54335	3	2	Student t-test with DC	p=0.00041
	eLute	32.8	0.0508916	3	2	Student t-test with DC	p=0.00298
	eDisc	26.91	0.272375	3	2	Student t-test with DC	p=0.00368
	KSHV-HUVEC GAPDH					One way ANOVA	< 0.0001
	DC	31.5267	0.388235	3	2
	IN	29.3033	0.338198	3	2	Student t-test with DC	p=0.00107
	eLute	32.3567	0.223247	3	2	Student t-test with DC	p=0.00087
	eDisc	26.4467	0.438978	3	2	Student t-test with DC	p=0.00048
	Fig 4B
	Mock-HUVEC NADH sub 1					One way ANOVA	< 0.0001
	DC	27.2633	0.215105	3	2
	IN	26.1533	0.57682	3	2	Student t-test with DC	p=0.00298
	eLute	29.7667	0.106946	3	2	Student t-test with DC	p=0.00160
	eDisc	25.1933	0.281828	3	2	Student t-test with DC	p=0.00030
	KSHV-HUVEC NADH sub 1					One way ANOVA	< 0.0001
	DC	27.6033	0.0454335	3	2
	IN	26.64	0.820287	3	2	Student t-test with DC	p=0.00087
	eLute	31.0767	0.0216013	3	2	Student t-test with DC	p=0.00002
	eDisc	24.84	0.534919	3	2	Student t-test with DC	p=0.000005
	Mock-HUVEC NADH sub 5					One way ANOVA	< 0.0001
	DC	26.4967	0.249403	3	2
	IN	25.69	0.194077	3	2	Student t-test with DC	p=0.00368
	eLute	29.0167	0.0626101	3	2	Student t-test with DC	p=0.00048
	eDisc	25.0967	0.28024	3	2	Student t-test with DC	p=0.00083
	KSHV-HUVEC NADH sub 5					One way ANOVA	< 0.0001
	DC	26.8167	0.488033	3	2
	IN	26.16	0.418259	3	2	Student t-test with DC	p=0.00048
	eLute	30.41	0.0586511	3	2	Student t-test with DC	p=0.00014
	eDisc	24.7933	0.371867	3	2	Student t-test with DC	p=0.00042
	Fig 5A
	Mock-HUVEC					One way ANOVA	< 0.0001
	DC	14.9544	0.35267	3	2
	IN	24.6631	0.488788	3	2	Student t-test with DC	p=0.00298
	eLute	5.78125	0.13655	3	2	Student t-test with DC	p=0.00160
	eDisc	101.522	1.20738	3	2	Student t-test with DC	p=0.00030
	KSHV-HUVEC					One way ANOVA	< 0.0001
	DC	13.6531	0.213016	3	2
	IN	22.3425	0.558614	3	2	Student t-test with DC	p=0.00087
	eLute	6.10187	0.151144	3	2	Student t-test with DC	p=0.00002
	eDisc	154.659	0.838805	3	2	Student t-test with DC	p=0.000005
	Fig 6A					Two way ANOVA	<0.0001
	Mock-HUVEC HHS
	DC	0.225	0.00781025	3	2	Student t-test with NHS DC	p=0.5
	IN	0.205333	0.0135769	3	2	Student t-test with NHS IN	p=0.0272
	eLute	0.196667	0.00776745	3	2	Student t-test with NHS eLute	p=0.09563
	eDisc	0.196	0.00360555	3	2	Student t-test with NHS eDisc	p=0.0748
	Mock-HUVEC NHS
	DC	0.225	0.0157162	3	2	Student t-test with HHS DC	p=0.5
	IN	0.222	0.008544	3	2	Student t-test with HHS IN	p=0.0272
	eLute	0.220667	0.0225462	3	2	Student t-test with HHS eLute	p=0.09563
	eDisc	0.201333	0.00251661	3	2	Student t-test with HHS eDisc	p=0.0748
	KSHV-HUVEC HHS
	DC	0.192667	0.00763763	3	2	Student t-test with NHS DC	p=0.00002
	IN	0.212	0.00264575	3	2	Student t-test with NHS IN	p=0.00019
	eLute	0.203	0.002	3	2	Student t-test with NHS eLute	p=0.00231
	eDisc	0.229667	0.035019	3	2	Student t-test with NHS eDisc	p=0.00053
	KSHV-HUVEC NHS
	DC	0.861333	0.0107858	3	2	Student t-test with HHS DC	p=0.00002
	IN	0.339	0.006245	3	2	Student t-test with HHS IN	p=0.00019
	eLute	0.293333	0.0107858	3	2	Student t-test with HHS eLute	p=0.00231
	eDisc	0.953333	0.0120968	3	2	Student t-test with HHS eDisc	p=0.00053
